# Supplementary material for: Multi-Drug Resistant Escherichia coli, Biosecurity and Anti-Microbial Use in Live Bird Markets, Abeokuta, Nigeria
Source: Antibiotics (Basel). 2022 Feb 16;11(2):253. doi: 10.3390/antibiotics11020253 (PMC8868421; doi:10.3390/antibiotics11020253)
Supplement: Supplementary file 1 [file antibiotics-11-00253-s001.zip]

Archive with 2 entries (2 files):
- S1_Questionnaire.pdf
- Table S1 and Table S2.docx.pdf
